# Supplementary material for: ddClone: joint statistical inference of clonal populations from single cell and bulk tumour sequencing data
Source: Genome Biol. 2017 Mar 1;18:44. doi: 10.1186/s13059-017-1169-3 (PMC5333399; doi:10.1186/s13059-017-1169-3)
Supplement: Additional file 5 — List of mutually exclusive mutations (MEMs). A zip archive of five txt files that list the MEMs (see the main text) found in TNBC xenograft and ITH HGSOvCa datasets as well as the MEMs merged by PyClone and multi-sample PyClone. (ZIP 7 kb) [file 13059_2017_1169_MOESM5_ESM.zip › Additional file 5/ith.mergedMEMs.ddClone.txt]

##########################
#   ith.ovary.real.P9.left_ovary_site_1.f0.gl0.dat
##########################
# 1:167045386:
7:113288716
# 2:140275849:
7:113288716
# 7:113288716:
1:167045386, 2:140275849
##########################
#   ith.ovary.real.P9.omentum_site_1.f0.gl0.dat
##########################
# 1:167045386:
7:113288716
# 7:113288716:
1:167045386
